# Supplementary material for: Microgeographical Variation in Dirofilaria immitis Prevalence in Dogs in Suburban and Urban Areas of Rio De Janeiro, Brazil
Source: Vet Sci. 2024 Dec 27;12(1):3. doi: 10.3390/vetsci12010003 (PMC11769065; doi:10.3390/vetsci12010003)
Supplement: Supplementary file 1 [file vetsci-12-00003-s001.zip]

Archive with 1 entries (1 files):
- vetsci-3364021-supplementary.pdf
